# Supplementary material for: Temporal changes in the structure of a plant-frugivore network are influenced by bird migration and fruit availability
Source: PeerJ. 2016 Jun 8;4:e2048. doi: 10.7717/peerj.2048 (PMC4906665; doi:10.7717/peerj.2048)
Supplement: Data S1 [file peerj-04-2048-s004.csv]

Core species
	B40	B13	B4	B34	B14	B27	B36	B29	B23	B19
N1	1	1	0	0	0	0	0	0	0	0
N2	1	0	1	1	0	0	0	0	0	0
N3	0	0	0	0	1	1	1	0	0	0
N4	0	0	0	0	0	0	0	1	0	0
N5	0	0	0	0	0	1	0	1	0	0
N6	0	0	0	0	0	0	0	0	1	0
N7	0	0	0	0	1	0	0	0	0	1
N8	0	0	0	0	1	1	0	0	0	0
N9	0	0	1	0	1	0	0	0	0	0
N10	0	0	1	0	1	1	0	0	0	0
Periphery species
	B26	B30	B10	B14	B19	B20	B21	B25	B27	B28	B29	B31	B35	B6	B8	B15	B42	B13	B33	B36	B38	B4	B34	B16	B9	B10	B5	B11	B7	B18	B22	B37	B40	B1	B2	B23	B32	B12	B3	B41	B17	B24
N1	1	1	1	1	1	1	1	1	1	1	1	1	1	0	0	0	0	0	0	0	0	0	0	0	0	0	0	0	0	0	0	0	0	0	0	0	0	0	0	0	0	0
N2	0	0	0	0	1	0	1	0	1	0	0	0	0	1	1	1	1	1	1	1	1	0	0	0	0	0	0	0	0	0	0	0	0	0	0	0	0	0	0	0	0	0
N3	0	1	0	0	1	1	1	0	0	0	1	0	1	0	0	0	0	1	0	0	1	1	1	1	1	1	1	1	1	1	1	1	1	1	1	0	0	0	0	0	0	0
N4	0	1	0	1	0	1	0	0	1	0	0	0	1	0	0	0	0	1	0	1	0	0	1	0	0	0	0	0	0	0	0	1	0	1	0	1	1	0	0	0	0	0
N5	0	1	0	1	1	1	0	0	0	0	0	0	0	0	0	0	0	1	0	0	0	0	1	0	0	1	0	0	0	0	0	0	0	0	0	1	1	1	0	0	0	0
N6	0	1	1	1	1	1	1	1	1	0	1	0	1	0	0	0	0	1	0	1	0	0	1	0	0	0	0	0	0	1	0	0	0	0	0	0	1	0	1	0	0	0
N7	0	1	0	0	0	1	0	0	1	0	1	0	0	0	0	0	0	1	0	1	0	0	1	0	0	0	0	1	0	1	0	0	0	1	0	1	1	0	1	0	0	0
N8	0	1	1	0	1	1	0	0	0	0	1	0	1	0	1	0	0	1	1	1	0	0	1	1	0	0	1	1	1	0	0	1	0	1	0	1	1	0	0	1	1	0
N9	0	1	0	0	1	1	0	0	1	0	0	0	0	0	1	1	0	1	0	0	0	0	1	1	0	0	0	0	0	0	0	1	0	1	0	0	0	0	0	1	0	1
N10	0	0	0	0	1	1	0	1	0	0	1	0	1	0	0	0	1	1	1	1	0	0	1	1	0	0	0	0	0	0	0	0	1	1	0	0	1	0	0	0	0	0
