# Supplementary material for: Temporal changes in the structure of a plant-frugivore network are influenced by bird migration and fruit availability
Source: PeerJ. 2016 Jun 8;4:e2048. doi: 10.7717/peerj.2048 (PMC4906665; doi:10.7717/peerj.2048)
Supplement: Data S3 [file peerj-04-2048-s006.txt]

Networks	Prop bird mig	Richness	Abundance
1	13.33	9	2.13
2	42.86	14	2.12
3	34.62	9	1.92
4	7.69	6	2.52
5	0	4	3.25
6	5.88	7	3.15
7	13.33	7	2.69
8	29.17	12	2.31
9	40	6	2.15
10	17.65	11	2.37
